# Supplementary material for: pH-Responsive Succinoglycan-Carboxymethyl Cellulose Hydrogels with Highly Improved Mechanical Strength for Controlled Drug Delivery Systems
Source: Polymers (Basel). 2021 Sep 21;13(18):3197. doi: 10.3390/polym13183197 (PMC8467855; doi:10.3390/polym13183197)
Supplement: Supplementary file 1 [file polymers-13-03197-s001.zip]

Archive with 1 entries (1 files):
- polymers-1382072-supplementary.pdf
